# Supplementary material for: CRdb: a comprehensive resource for deciphering chromatin regulators in human
Source: Nucleic Acids Res. 2022 Nov 1;51(D1):D88–D100. doi: 10.1093/nar/gkac960 (PMC9825595; doi:10.1093/nar/gkac960)
Supplement: gkac960_Supplemental_Files [file gkac960_supplemental_files.zip]

Archive with 3 entries (3 files):
- Supplementary Materials.doc
- Supplementary Table S1.doc
- Supplementary Table S2.doc
